# Supplementary material for: Plasticity of host selection by malaria vectors of Papua New Guinea
Source: Parasit Vectors. 2017 Feb 21;10:95. doi: 10.1186/s13071-017-2038-3 (PMC5320767; doi:10.1186/s13071-017-2038-3)
Supplement: Additional file 1: — Table S1. Dates of mosquito sampling in each village in the years 2012, 2013 and 2015. Shaded cells represent the dates in which mosquitoes were sampled. Color codes correspond to different villages. Gradient shades represent villages where mosquitoes were sampled simultaneously. (XLSX 13 kb) [file 13071_2017_2038_MOESM1_ESM.xlsx]

## Sheet: Sheet1
Table S1. Dates of mosquito sampling in each village in the years 2012, 2013 and 2015. Shaded cells represent the dates in which mosquitoes were sampled and the different colors correspond to each of the five study villages. Gradient shades represent villages where mosquitoes were sampled simultaneously.
	Year 2012
Dates	1st	2nd	3rd	4th	5th	6th	7th	8th	9th	10th	11th	12th	13th	14th	15th	16th	17th	18th	19th	20th	21st	22nd	23rd	24th	25th	26th	27th	28th	29th	30th	31st		Village color codes
January																																		Dimer
February																																		Kokofine
March																																		Mirap
April																																		Wasab
May																																		Matukar & Wasab (simultaneous sampling)
June																																		Dimer & Mirap (simultaneous sampling)
July
August
September
October
November
December
	Year 2013
Dates	1st	2nd	3rd	4th	5th	6th	7th	8th	9th	10th	11th	12th	13th	14th	15th	16th	17th	18th	19th	20th	21st	22nd	23rd	24th	25th	26th	27th	28th	29th	30th	31st
January
February
March
April
May
June
July
August
September
October
November
December
	Year 2015
Dates	1st	2nd	3rd	4th	5th	6th	7th	8th	9th	10th	11th	12th	13th	14th	15th	16th	17th	18th	19th	20th	21st	22nd	23rd	24th	25th	26th	27th	28th	29th	30th	31st
January
February
March
April
May
June
July
August
September
October
November
December
